# Supplementary material for: Repurposing of the enhancer-promoter communication underlies the compensation of Mesp2 by Mesp1
Source: PLoS Genet. 2022 Jan 13;18(1):e1010000. doi: 10.1371/journal.pgen.1010000 (PMC8791502; doi:10.1371/journal.pgen.1010000)
Supplement: S1 Table — This spreadsheet provides the target sequences of gRNA. (XLSX) [file pgen.1010000.s007.xlsx]

## Sheet: S1 Table
Target region	Target sequence
Mesp2 5'UTR	AAGCTGGACCGGTCACCTCC
Mesp2 3'UTR	AAAACCAGCATATACGATTC
Mesp2 intron	TGGCCTCTGTGTAAATCCGA
Upstream of P2-enhancer	AGTGCTAAATTACGGGTATA
Upstream of I-enhancer	ACACCAGAAATTCCAGACGC
Downstream of I-enhancer	CAGTTCGGTCTGGAGTAAGC
enChIP recognition region	TAGCAGGGCGGAGTGAAGGT
