# Supplementary material for: Repurposing of the enhancer-promoter communication underlies the compensation of Mesp2 by Mesp1
Source: PLoS Genet. 2022 Jan 13;18(1):e1010000. doi: 10.1371/journal.pgen.1010000 (PMC8791502; doi:10.1371/journal.pgen.1010000)
Supplement: S2 Table — This spreadsheet provides the primer sequences used for cDNA detection by qPCR. (XLSX) [file pgen.1010000.s008.xlsx]

## Sheet: S2 Table
Gene	Direction	Sequence (5' to 3')
Mesp2	Forward	TCCCCAGAGCCTAGGAACA
	Reverse	TTCTGGAGACACAGAAAGACTCTG
Mesp1	Forward	ACCCATCGTTCCTGTACGC
	Reverse	GTTGCATTGTCCCCTCCACT
Tbx6	Forward	ATGTACCATCCACGAGAGTTGT
	Reverse	CCAAATCAGGGTAGCGGTAAC
Ripply2	Forward	GAGAAAGAGAAGCGGACGGG
	Reverse	CTTGGGCCAGAATAGCCTGA
Anpep	Forward	ACTGTTTGAGAATTACGGTGGAGG
	Reverse	AGTTATCCGCTTTAAACTGCTCCAG
NICD	Forward	GGTGCTCTGATGGACGACAA
	Reverse	GGCTCCTCAAACCGGAACTT
Nanog	Forward	TTCTTGCTTACAAGGGTCTGC
	Reverse	CAGGGCTGCCTTGAAGAG
Brachyury (T)	Forward	CTCGGATTCACATCGTGAGAG
	Reverse	AAGGCTTTAGCAAATGGGTTGTA
Eomes	Forward	CCTTCACCTTCTCAGAGACACAGTT
	Reverse	TCGATCTTTAGCTGGGTGATATCC
Msgn1	Forward	CTTCTGACACCGCTGGTCTG
	Reverse	GTGACTGCCGTAGCCATCG
Hes7	Forward	ACCAGGGACCAGAACCTCC
	Reverse	GGCTTCGCTCCCTCAAGTAG
