# Supplementary material for: Repurposing of the enhancer-promoter communication underlies the compensation of Mesp2 by Mesp1
Source: PLoS Genet. 2022 Jan 13;18(1):e1010000. doi: 10.1371/journal.pgen.1010000 (PMC8791502; doi:10.1371/journal.pgen.1010000)
Supplement: S3 Table — This spreadsheet provides the primer sequences used for DNA detection by qPCR. (XLSX) [file pgen.1010000.s009.xlsx]

## Sheet: S3 Table
Detected region	Direction	Sequence (5' to 3')
P2-enhancer	Forward	CAGCCATCTACCGTGGTGGT
	Reverse	CTAAGCTTCTCACCGAGCCCC
Mesp1 promoter	Forward	TTCAAAGGGTTCAGGCCCTGCC
	Reverse	CCATTGGGTCCGCTGTAGCTTTA
Anpep promoter	Forward	GTGGTGGGCTCGGGTTACTTC
	Reverse	AGGACTGCACGCTTCTCCGA
NC (60M bp distant) (Bcam gene-body)	Forward	AGCCGCCCTTTGAGGGTAGA
	Reverse	AGACGCTTCACAGGACACGC
NC (17k bp distant)	Forward	GGGTCAACCGTCCTCCAACG
	Reverse	CACTGCCGGGTGGTGTTCTC
