# Supplementary material for: Repurposing of the enhancer-promoter communication underlies the compensation of Mesp2 by Mesp1
Source: PLoS Genet. 2022 Jan 13;18(1):e1010000. doi: 10.1371/journal.pgen.1010000 (PMC8791502; doi:10.1371/journal.pgen.1010000)
Supplement: S4 Table — This spreadsheet provides the numerical values used for all the graphs. (XLSX) [file pgen.1010000.s010.xlsx]

## Sheet: Fig
Fig 1G			Fig 1H			Fig 2A					Fig 2C					Fig 2D					Fig 2F			Fig2G			Fig 3B			Fig 4A			Fig 4F			Fig 4G			Fig 4H			Fig 5D
Cell_line	Mesp2_norm		Cell_line	Mesp1_norm		Cell_line	Mesp2(Pre-mRNA)_norm	Cell_line	Mesp2(Pre-mRNA and mature mRNA)_norm		Cell_line	Mesp2_norm	Cell_line	Mesp1_norm		Cell_line	Mesp2_norm	Cell_line	Mesp1_norm		Cell_line	Mesp2_norm		Cell_line	Mesp1_norm		Cell_line	Ripply2_norm		Cell_line	Anpep_norm		Cell_line	Mesp2_norm		Cell_line	Mesp1_norm		Cell_line	Anpep_norm		NC_60M		Mesp1 promoter		NC_17k		Anpep promoter
Control	0.978		Control	1.04		Control	0.919	Control	1.2		Control	1.07	Control	1.12		Control	1	Control	1.21		Control	1.46		Control	1.14		Control	0.92		Control	0.922		Control	0.717		Control	0.693		Control	0.6		Cell	occupancy.norm.rel	Cell	occupancy.norm.rel	Cell	occupancy.norm.rel	Cell	occupancy.norm.rel
Control	0.861		Control	1.2		Control	0.714	Control	0.741		Control	1.03	Control	1.19		Control	0.995	Control	0.922		Control	1.31		Control	0.993		Control	0.789		Control	1.02		Control	1.77		Control	1.15		Control	1.17		ES	0.745	ES	0.766	ES	0.203	ES	2.05
Control	0.811		Control	0.798		Control	0.798	Control	0.518		Control	0.988	Control	1.11		Control	1.44	Control	1.38		Control	1.46		Control	1.73		Control	1.26		Control	1.47		Control	0.773		Control	0.953		Control	1.02		ES	0.504	ES	0.563	ES	0.253	ES	1.75
Control	1.12		Control	0.991		Control	1.15	Control	1.23		Control	0.701	Control	1.11		Control	0.677	Control	0.998		Control	0.547		Control	0.72		Control	0.844		Control	0.245		Control	1.11		Control	1.23		Control	1.18		ES	0.391	ES	0.616	ES	0.347	ES	1.77
Control	1.19		Control	1.03		Control	1.55	Control	1.23		Control	1.2	Control	0.687		Control	0.947	Control	0.701		Control	0.668		Control	0.791		Control	1.12		Control	0.684		Control	0.623		Control	0.968		Control	1.03		ES	0.684	ES	0.692	ES	0.272	ES	1.37
Control	1.04		Control	0.935		Control	0.863	Control	1.08		Control	1	Control	0.78		Control	0.992	Control	0.746		Control	0.549		Control	0.633		Control	0.978		Control	1.18		I-En-KO	0.517		I-En-KO	0.245		I-En-KO	1.07		ES	0.474	ES	1.48	ES	0.262	ES	1.52
Fl-KO	0.00509		Fl-KO	1.95		Ex1-KO	0.167	Ex1-KO	0.0875		En-CDS-KO	0.018	En-CDS-KO	2.1		Control	0.947	Control	1.04		EmT4	0.0134		EmT4	1.63		Control	1.09		Control	1.48		I-En-KO	0.496		I-En-KO	0.282		I-En-KO	1.01		PSM_control	1.52	PSM_control	5.33	PSM_control	1.72	PSM_control	8.66
Fl-KO	0		Fl-KO	3.23		Ex1-KO	0.0671	Ex1-KO	0.0875		En-CDS-KO	0.00878	En-CDS-KO	1.16		En-KO	0.0111	En-KO	0.899		EmT4	0.0115		EmT4	1.33		En-KO	0.0146		En-KO	1.9		I-En-KO	0.363		I-En-KO	0.259		I-En-KO	1.29		PSM_control	0.819	PSM_control	2.78	PSM_control	0.569	PSM_control	8.11
Fl-KO	0		Fl-KO	2.49		Ex1-KO	0.0725	Ex1-KO	0.0553		En-CDS-KO	0.000759	En-CDS-KO	1.6		En-KO	0	En-KO	2.84		EmT4	0.0164		EmT4	0.898		En-KO	0.0758		En-KO	2.95		I-En-KO	0.166		I-En-KO	0.0874		I-En-KO	0.776		PSM_control	1.15	PSM_control	3.41	PSM_control	0.886	PSM_control	8.66
Fl-KO	0		Fl-KO	3.49		Ex1-KO	0.139	Ex1-KO	0.0317		En-CDS-KO	0.00512	En-CDS-KO	1		En-KO	0.0532	En-KO	1.35		EmT4	0.0124		EmT4	0.93		En-KO	0.0454		En-KO	2.44		I-En-KO	0.441		I-En-KO	0.175		I-En-KO	0.629		PSM_control	0.91	PSM_control	3.11	PSM_control	0.916	PSM_control	7.12
Fl-KO	0		Fl-KO	2.72		Ex1-KO	0.213	Ex1-KO	0.0377		En-CDS-KO	0	En-CDS-KO	0.896		En-KO	0.0118	En-KO	1.28		EmT4	0.0385		EmT4	1.2		En-KO	0.0257		En-KO	1.1		I-En-KO	0.498		I-En-KO	0.118		I-En-KO	1.57		PSM_control	0.599	PSM_control	3.04	PSM_control	0.966	PSM_KO	6.96
Fl-KO	0		Fl-KO	2.87		Ex1-KO	0.0283	Ex1-KO	0.103							En-KO	0	En-KO	1.77		EmT4	0.0169		EmT4	2.1		En-KO	0.117		En-KO	0.755		I-En-KO;P2-Ex1-KO	0.0136		I-En-KO;P2-Ex1-KO	1.17		I-En-KO;P2-Ex1-KO	3.15		PSM_KO	0.256	PSM_KO	1.4	PSM_KO	0.349	PSM_KO	11.2
Ex1-KO	0.0114		Ex1-KO	3.94												En-KO	0	En-KO	0.964		EmT3	0.192		EmT3	0.527		En-KO	0.0674		En-KO	1.25		I-En-KO;P2-Ex1-KO	0		I-En-KO;P2-Ex1-KO	0.851		I-En-KO;P2-Ex1-KO	3.01		PSM_KO	0.559	PSM_KO	2.18	PSM_KO	0.633	PSM_KO	4.99
Ex1-KO	0.00415		Ex1-KO	3.21												Ex1-KO	0	Ex1-KO	3.5		EmT3	0.168		EmT3	0.616		Ex1-KO	0.182		Ex1-KO	6.4		I-En-KO;P2-Ex1-KO	0.021		I-En-KO;P2-Ex1-KO	0.694		I-En-KO;P2-Ex1-KO	1.95		PSM_KO	1.24	PSM_KO	4.48	PSM_KO	1.01	PSM_KO	4.06
Ex1-KO	0.00904		Ex1-KO	2.47												Ex1-KO	0.00642	Ex1-KO	2.61		EmT3	0.222		EmT3	0.821		Ex1-KO	0.11		Ex1-KO	7.06		I-En-KO;P2-Ex1-KO	0.00621		I-En-KO;P2-Ex1-KO	1.02		I-En-KO;P2-Ex1-KO	0.814		PSM_KO	0.637	PSM_KO	2.57	PSM_KO	0.796
Ex1-KO	0.00893		Ex1-KO	3.5												Ex1-KO	0	Ex1-KO	3.28		EmT3	0.203		EmT3	0.642		Ex1-KO	0.218		Ex1-KO	6.18		I-En-KO;P2-Ex1-KO	0		I-En-KO;P2-Ex1-KO	0.865		I-En-KO;P2-Ex1-KO	1.66		PSM_KO	0.451	PSM_KO	1.73	PSM_KO	0.597
Ex1-KO	0.0125		Ex1-KO	2.51												Ex1-KO	0	Ex1-KO	3.14		EmT3	0.191		EmT3	0.486		Ex1-KO	0.136		Ex1-KO	7.1
Ex1-KO	0		Ex1-KO	2.04												Ex1-KO	0	Ex1-KO	5.11		EmT3	0.174		EmT3	0.777		Ex1-KO	0.372		Ex1-KO	5.04
																Ex1-KO	0	Ex1-KO	2.47								Ex1-KO	0.179		Ex1-KO	2.65
																Ex1-KO	0	Ex1-KO	3.18								Ex1-KO	0.313		Ex1-KO	3.43

## Sheet: SFig
S1A Fig							S1C Fig																							S2B Fig			S3B Fig			S3D Fig			S3E Fig			S4A Fig			S4B Fig			S4D Fig
Cell_line	Mesp2_norm	Cell_line	Tbx6_norm	Cell_line	Notch1_norm		Time.point.Dox.condition	Tbx6_norm	Time.point.Dox.condition	Notch1_norm	Time.point.Dox.condition	Mesp1_norm	Time.point.Dox.condition	Mesp2_norm	Time.point.Dox.condition	Nanog_norm	Time.point.Dox.condition	Brachyury_norm	Time.point.Dox.condition	Eomes.norm	Time.point.Dox.condition	Anpep_norm	Time.point.Dox.condition	Msgn1_norm	Time.point.Dox.condition	Hes7_norm	Time.point.Dox.condition	Ripply2_norm		Cell_line	Mesp1_norm		Cell_line	Tbx6_norm		Cell_line	Mesp2_norm		Cell_line	Ripply2_norm		Cell_line	Mesp2_norm		Cell_line	Mesp1_norm		Cell_line	Mesp1_norm
Failure	0.0504	Failure	0.229	Failure	0.0914		ES	0.0579	ES	0.127	ES	0.00345	ES	0.0351	ES	7.06	ES	0.0445	ES	5.4	ES	1.57	ES	0.000536	ES	0.000951	ES	0.00039		Control	1.04		Control	1.14		Control	2		Control	1.48		Control	0.717		Control	0.693		Control	0.961
Failure	0.02	Failure	0.0435	Failure	0.0538		ES	0.0457	ES	0.129	ES	0.00371	ES	0.0372	ES	6.92	ES	0.0327	ES	5.45	ES	1.42	ES	0.000553	ES	0.00162	ES	0.00035		Control	1.2		Control	0.884		Control	0.766		Control	0.645		Control	1.77		Control	1.15		Control	1.14
Failure	0.0631	Failure	0.372	Failure	0.2		ES	0.0461	ES	0.136	ES	0.00199	ES	0.0417	ES	7.19	ES	0.0373	ES	5.89	ES	0.988	ES	0.000331	ES	0	ES	0.000483		Control	0.798		Control	0.911		Control	1.06		Control	1.31		Control	0.773		Control	0.953		Control	1.09
Failure	0.02	Failure	0.164	Failure	0.0482		ES	0.0431	ES	0.111	ES	0.00177	ES	0.0325	ES	6.35	ES	0.038	ES	5.2	ES	0.954	ES	0.000458	ES	0	ES	0.000308		Control	0.991		Control	0.849		Control	0.906		Control	1.17		Control	1.11		Control	1.23		Control	1
Success	0.773	Success	0.674	Success	0.449		BMP2d	0.0397	BMP2d	0.0633	BMP2d	0	BMP2d	0.0218	BMP2d	1.04	BMP2d	0.0263	BMP2d	2.48	BMP2d	0.863	BMP2d	0.011	BMP2d	0	BMP2d	0		Control	1.03		Control	1.22		Control	0.623		Control	0.617		Control	0.623		Control	0.968		Control	0.824
Success	1.31	Success	1.27	Success	1.62		BMP2d	0.0293	BMP2d	0.0151	BMP2d	0.117	BMP2d	0	BMP2d	2.05	BMP2d	0.0543	BMP2d	1.3	BMP2d	0.167	BMP2d	0	BMP2d	0	BMP2d	0		Control	0.935		Control	0.997		Control	0.638		Control	0.775		P2-CDS-KO	0		P2-CDS-KO	1.57		Control	0.984
Success	1.12	Success	1.05	Success	1.02		BMP2d	0.103	BMP2d	0.0311	BMP2d	0	BMP2d	0.0361	BMP2d	1.71	BMP2d	0	BMP2d	1.86	BMP2d	0.426	BMP2d	0	BMP2d	0.0886	BMP2d	0.00273		Fl-KO	1.95		Fl-KO	1.22		iMesp2	9.26		iMesp2	34.7		P2-CDS-KO	0.00226		P2-CDS-KO	2.22		I-En-KO	0.521
Success	0.791	Success	1	Success	0.909		BMP2d	0.0339	BMP2d	0.0198	BMP2d	0	BMP2d	0	BMP2d	1.78	BMP2d	0.0527	BMP2d	1.66	BMP2d	0.185	BMP2d	0	BMP2d	0	BMP2d	0		Fl-KO	3.23		Fl-KO	1.29		iMesp2	10.3		iMesp2	34.3		P2-CDS-KO	0		P2-CDS-KO	1.86		I-En-KO	0.409
							BMP2.5d	0.0597	BMP2.5d	0.025	BMP2.5d	0	BMP2.5d	0	BMP2.5d	1.83	BMP2.5d	0.0987	BMP2.5d	2.41	BMP2.5d	0.63	BMP2.5d	0.0104	BMP2.5d	0	BMP2.5d	0		Fl-KO	2.49		Fl-KO	0.779		iMesp2	10.3		iMesp2	32.6		P2-CDS-KO	0		P2-CDS-KO	1.72		I-En-KO	0.454
							BMP2.5d	0.0494	BMP2.5d	0.07	BMP2.5d	0.00928	BMP2.5d	0.0267	BMP2.5d	2.23	BMP2.5d	0.207	BMP2.5d	6.84	BMP2.5d	1.41	BMP2.5d	0.00166	BMP2.5d	0	BMP2.5d	0.0033		Fl-KO	3.49		Fl-KO	0.97		iMesp2	8.95		iMesp2	36.6		P2-CDS-KO	0.00544		P2-CDS-KO	2.7		I-En-KO	0.505
							BMP2.5d	0.0592	BMP2.5d	0.073	BMP2.5d	0	BMP2.5d	0.0277	BMP2.5d	3.37	BMP2.5d	0.255	BMP2.5d	6.05	BMP2.5d	1.01	BMP2.5d	0	BMP2.5d	0	BMP2.5d	0		Fl-KO	2.72		Fl-KO	1.25		iMesp2	11		iMesp2	31.5		P2-CDS-KO	0		P2-CDS-KO	3.03		I-En-KO	0.668
							BMP2.5d	0.0291	BMP2.5d	0.0356	BMP2.5d	0.0049	BMP2.5d	0.0242	BMP2.5d	2.69	BMP2.5d	0.174	BMP2.5d	6.71	BMP2.5d	1.03	BMP2.5d	0	BMP2.5d	0	BMP2.5d	0		Fl-KO	2.87		Fl-KO	0.793		iMesp2	8.71		iMesp2	35.4		I-En-KO	0.517		I-En-KO	0.245		I-En-KO	0.457
							BMP2d+CL1d	0.0513	BMP2d+CL1d	0.0434	BMP2d+CL1d	0	BMP2d+CL1d	0.0085	BMP2d+CL1d	1.57	BMP2d+CL1d	1.15	BMP2d+CL1d	1.6	BMP2d+CL1d	0.363	BMP2d+CL1d	0	BMP2d+CL1d	0.035	BMP2d+CL1d	0		Ex1-KO	3.94		Ex1-KO	2.24		iRipply2	0.02		iRipply2	993		I-En-KO	0.496		I-En-KO	0.282		I-En-KO;EmT4	0.266
							BMP2d+CL1d	0.0444	BMP2d+CL1d	0.0273	BMP2d+CL1d	0.00138	BMP2d+CL1d	0.0164	BMP2d+CL1d	1.37	BMP2d+CL1d	1.45	BMP2d+CL1d	0.981	BMP2d+CL1d	0.309	BMP2d+CL1d	0.00244	BMP2d+CL1d	0.0566	BMP2d+CL1d	0.00144		Ex1-KO	3.21		Ex1-KO	1.64		iRipply2	0.00591		iRipply2	1070		I-En-KO	0.363		I-En-KO	0.259		I-En-KO;EmT4	0.329
							BMP2d+CL1d	0.0413	BMP2d+CL1d	0.0264	BMP2d+CL1d	0	BMP2d+CL1d	0.00421	BMP2d+CL1d	1.66	BMP2d+CL1d	1.22	BMP2d+CL1d	0.913	BMP2d+CL1d	0.415	BMP2d+CL1d	0	BMP2d+CL1d	0.0364	BMP2d+CL1d	0.000645		Ex1-KO	2.47		Ex1-KO	1.76		iRipply2	0.0141		iRipply2	1070		I-En-KO	0.166		I-En-KO	0.0874		I-En-KO;EmT4	0.288
							BMP2d+CL1d	0.019	BMP2d+CL1d	0.0247	BMP2d+CL1d	0	BMP2d+CL1d	0.0221	BMP2d+CL1d	1.51	BMP2d+CL1d	0.915	BMP2d+CL1d	0.377	BMP2d+CL1d	0.00571	BMP2d+CL1d	0	BMP2d+CL1d	0	BMP2d+CL1d	0		Ex1-KO	3.5		Ex1-KO	1.29		iRipply2	0		iRipply2	1110		I-En-KO	0.441		I-En-KO	0.175		I-En-KO;EmT4	0.341
							BMP2d+CL1d+Dox	1.77	BMP2d+CL1d+Dox	2.42	BMP2d+CL1d+Dox	0.573	BMP2d+CL1d+Dox	0.383	BMP2d+CL1d+Dox	0.82	BMP2d+CL1d+Dox	1.1	BMP2d+CL1d+Dox	0.371	BMP2d+CL1d+Dox	0.765	BMP2d+CL1d+Dox	0.0659	BMP2d+CL1d+Dox	0.387	BMP2d+CL1d+Dox	0.277		Ex1-KO	2.51		Ex1-KO	1.13		iRipply2	0.00496		iRipply2	980		I-En-KO	0.498		I-En-KO	0.118		I-En-KO;EmT4	0.303
							BMP2d+CL1d+Dox	1.48	BMP2d+CL1d+Dox	2.1	BMP2d+CL1d+Dox	0.602	BMP2d+CL1d+Dox	0.214	BMP2d+CL1d+Dox	0.64	BMP2d+CL1d+Dox	0.882	BMP2d+CL1d+Dox	0	BMP2d+CL1d+Dox	0.802	BMP2d+CL1d+Dox	0.047	BMP2d+CL1d+Dox	0.212	BMP2d+CL1d+Dox	0.3		Ex1-KO	2.04		Ex1-KO	1.08		iRipply2	0.00893		iRipply2	977		I-En-KO;P2-CDS-KO	0		I-En-KO;P2-CDS-KO	0.286		I-En-KO;EmT4	0.32
							BMP2d+CL1d+Dox	0.816	BMP2d+CL1d+Dox	1.45	BMP2d+CL1d+Dox	0.475	BMP2d+CL1d+Dox	0.16	BMP2d+CL1d+Dox	0.6	BMP2d+CL1d+Dox	1.12	BMP2d+CL1d+Dox	0	BMP2d+CL1d+Dox	0.306	BMP2d+CL1d+Dox	0.064	BMP2d+CL1d+Dox	0.0502	BMP2d+CL1d+Dox	0.216		En-KO	0.899											I-En-KO;P2-CDS-KO	0		I-En-KO;P2-CDS-KO	0.435		I-En-KO;EmT3	0.189
							BMP2d+CL1d+Dox	0.672	BMP2d+CL1d+Dox	1.36	BMP2d+CL1d+Dox	0.412	BMP2d+CL1d+Dox	0.149	BMP2d+CL1d+Dox	0.688	BMP2d+CL1d+Dox	0.863	BMP2d+CL1d+Dox	0.12	BMP2d+CL1d+Dox	0.295	BMP2d+CL1d+Dox	0.0286	BMP2d+CL1d+Dox	0.268	BMP2d+CL1d+Dox	0.223		En-KO	2.84											I-En-KO;P2-CDS-KO	0		I-En-KO;P2-CDS-KO	0.32		I-En-KO;EmT3	0.175
							BMP2.5d+CL1d	0.37	BMP2.5d+CL1d	0.174	BMP2.5d+CL1d	0.0803	BMP2.5d+CL1d	0.0143	BMP2.5d+CL1d	1.01	BMP2.5d+CL1d	6.65	BMP2.5d+CL1d	1.39	BMP2.5d+CL1d	0.432	BMP2.5d+CL1d	3.49	BMP2.5d+CL1d	0.208	BMP2.5d+CL1d	0		En-KO	1.35											I-En-KO;P2-CDS-KO	0		I-En-KO;P2-CDS-KO	0.297		I-En-KO;EmT3	0.226
							BMP2.5d+CL1d	0.217	BMP2.5d+CL1d	0.0928	BMP2.5d+CL1d	0.0308	BMP2.5d+CL1d	0.0116	BMP2.5d+CL1d	1.25	BMP2.5d+CL1d	7.09	BMP2.5d+CL1d	1.78	BMP2.5d+CL1d	0.311	BMP2.5d+CL1d	2.38	BMP2.5d+CL1d	0.055	BMP2.5d+CL1d	0.00178		En-KO	1.28											I-En-KO;P2-CDS-KO	0.00866		I-En-KO;P2-CDS-KO	0.363		I-En-KO;EmT3	0.203
							BMP2.5d+CL1d	0.21	BMP2.5d+CL1d	0.0667	BMP2.5d+CL1d	0.0209	BMP2.5d+CL1d	0	BMP2.5d+CL1d	1.18	BMP2.5d+CL1d	5.28	BMP2.5d+CL1d	1.26	BMP2.5d+CL1d	0.246	BMP2.5d+CL1d	2.03	BMP2.5d+CL1d	0.0775	BMP2.5d+CL1d	0.000337		En-KO	1.77											I-En-KO;P2-CDS-KO	0.00381		I-En-KO;P2-CDS-KO	0.52		I-En-KO;EmT3	0.183
							BMP2.5d+CL1d	0.194	BMP2.5d+CL1d	0.0531	BMP2.5d+CL1d	0.0901	BMP2.5d+CL1d	0.00576	BMP2.5d+CL1d	1.14	BMP2.5d+CL1d	6.22	BMP2.5d+CL1d	1.39	BMP2.5d+CL1d	0.18	BMP2.5d+CL1d	2.2	BMP2.5d+CL1d	0.155	BMP2.5d+CL1d	0.00416		En-KO	0.964																	I-En-KO;EmT3	0.136
							BMP2.5d+CL1d+Dox	3.62	BMP2.5d+CL1d+Dox	4.11	BMP2.5d+CL1d+Dox	0.439	BMP2.5d+CL1d+Dox	0.187	BMP2.5d+CL1d+Dox	0.841	BMP2.5d+CL1d+Dox	1.62	BMP2.5d+CL1d+Dox	0.542	BMP2.5d+CL1d+Dox	0.899	BMP2.5d+CL1d+Dox	1.15	BMP2.5d+CL1d+Dox	0.254	BMP2.5d+CL1d+Dox	0.0852		EmT4	1.63
							BMP2.5d+CL1d+Dox	1.66	BMP2.5d+CL1d+Dox	1.97	BMP2.5d+CL1d+Dox	0.467	BMP2.5d+CL1d+Dox	0.163	BMP2.5d+CL1d+Dox	0.453	BMP2.5d+CL1d+Dox	1.27	BMP2.5d+CL1d+Dox	0.299	BMP2.5d+CL1d+Dox	0.275	BMP2.5d+CL1d+Dox	1.18	BMP2.5d+CL1d+Dox	0.384	BMP2.5d+CL1d+Dox	0.0798		EmT4	1.33
							BMP2.5d+CL1d+Dox	1.59	BMP2.5d+CL1d+Dox	2.28	BMP2.5d+CL1d+Dox	0.53	BMP2.5d+CL1d+Dox	0.184	BMP2.5d+CL1d+Dox	0.486	BMP2.5d+CL1d+Dox	1.4	BMP2.5d+CL1d+Dox	0.102	BMP2.5d+CL1d+Dox	0.725	BMP2.5d+CL1d+Dox	1.4	BMP2.5d+CL1d+Dox	0.297	BMP2.5d+CL1d+Dox	0.0482		EmT4	0.898
							BMP2.5d+CL1d+Dox	1.56	BMP2.5d+CL1d+Dox	2.15	BMP2.5d+CL1d+Dox	0.439	BMP2.5d+CL1d+Dox	0.18	BMP2.5d+CL1d+Dox	0.476	BMP2.5d+CL1d+Dox	1.33	BMP2.5d+CL1d+Dox	0.0686	BMP2.5d+CL1d+Dox	0.476	BMP2.5d+CL1d+Dox	1.32	BMP2.5d+CL1d+Dox	0.24	BMP2.5d+CL1d+Dox	0.0584		EmT4	0.93
							BMP2d+CL2d	0.218	BMP2d+CL2d	0.0674	BMP2d+CL2d	0.0354	BMP2d+CL2d	0.0192	BMP2d+CL2d	1.97	BMP2d+CL2d	1.79	BMP2d+CL2d	1.52	BMP2d+CL2d	0.461	BMP2d+CL2d	1.08	BMP2d+CL2d	0.0916	BMP2d+CL2d	0.00789		EmT4	1.2
							BMP2d+CL2d	0.399	BMP2d+CL2d	0.0926	BMP2d+CL2d	0.0921	BMP2d+CL2d	0.0206	BMP2d+CL2d	1.73	BMP2d+CL2d	2.14	BMP2d+CL2d	0.977	BMP2d+CL2d	0.359	BMP2d+CL2d	1.92	BMP2d+CL2d	0.362	BMP2d+CL2d	0.00389		EmT4	2.1
							BMP2d+CL2d	0.432	BMP2d+CL2d	0.0981	BMP2d+CL2d	0.0365	BMP2d+CL2d	0.0138	BMP2d+CL2d	1.34	BMP2d+CL2d	2.12	BMP2d+CL2d	0.79	BMP2d+CL2d	0.3	BMP2d+CL2d	1.61	BMP2d+CL2d	0.376	BMP2d+CL2d	0.00262
							BMP2d+CL2d	0.363	BMP2d+CL2d	0.072	BMP2d+CL2d	0.0407	BMP2d+CL2d	0.0174	BMP2d+CL2d	1.73	BMP2d+CL2d	2.19	BMP2d+CL2d	1.15	BMP2d+CL2d	0.0739	BMP2d+CL2d	1.69	BMP2d+CL2d	0.524	BMP2d+CL2d	0.00533
							BMP2d+CL2d+Dox	2.28	BMP2d+CL2d+Dox	2.41	BMP2d+CL2d+Dox	0.56	BMP2d+CL2d+Dox	0.245	BMP2d+CL2d+Dox	0.927	BMP2d+CL2d+Dox	1.74	BMP2d+CL2d+Dox	0.462	BMP2d+CL2d+Dox	0.566	BMP2d+CL2d+Dox	1.76	BMP2d+CL2d+Dox	0.786	BMP2d+CL2d+Dox	0.00703
							BMP2d+CL2d+Dox	2.33	BMP2d+CL2d+Dox	2.21	BMP2d+CL2d+Dox	0.435	BMP2d+CL2d+Dox	0.249	BMP2d+CL2d+Dox	0.844	BMP2d+CL2d+Dox	1.48	BMP2d+CL2d+Dox	0.156	BMP2d+CL2d+Dox	0.264	BMP2d+CL2d+Dox	1.73	BMP2d+CL2d+Dox	0.726	BMP2d+CL2d+Dox	0.00072
							BMP2d+CL2d+Dox	1.32	BMP2d+CL2d+Dox	1.19	BMP2d+CL2d+Dox	0.396	BMP2d+CL2d+Dox	0.139	BMP2d+CL2d+Dox	0.811	BMP2d+CL2d+Dox	1.34	BMP2d+CL2d+Dox	0.183	BMP2d+CL2d+Dox	0.318	BMP2d+CL2d+Dox	1.19	BMP2d+CL2d+Dox	0.647	BMP2d+CL2d+Dox	0.0127
							BMP2d+CL2d+Dox	1.02	BMP2d+CL2d+Dox	1.09	BMP2d+CL2d+Dox	0.45	BMP2d+CL2d+Dox	0.118	BMP2d+CL2d+Dox	0.743	BMP2d+CL2d+Dox	1.51	BMP2d+CL2d+Dox	0.22	BMP2d+CL2d+Dox	0.494	BMP2d+CL2d+Dox	1.31	BMP2d+CL2d+Dox	0.337	BMP2d+CL2d+Dox	0.00737
							BMP2.5d+CL2d	1.13	BMP2.5d+CL2d	1.15	BMP2.5d+CL2d	0.919	BMP2.5d+CL2d	0.73	BMP2.5d+CL2d	1.1	BMP2.5d+CL2d	1.3	BMP2.5d+CL2d	1.14	BMP2.5d+CL2d	1.1	BMP2.5d+CL2d	1.07	BMP2.5d+CL2d	1.04	BMP2.5d+CL2d	0.667
							BMP2.5d+CL2d	0.966	BMP2.5d+CL2d	1.01	BMP2.5d+CL2d	0.922	BMP2.5d+CL2d	1.08	BMP2.5d+CL2d	0.884	BMP2.5d+CL2d	1.07	BMP2.5d+CL2d	0.8	BMP2.5d+CL2d	0.809	BMP2.5d+CL2d	0.982	BMP2.5d+CL2d	0.891	BMP2.5d+CL2d	0.791
							BMP2.5d+CL2d	1	BMP2.5d+CL2d	1.09	BMP2.5d+CL2d	0.983	BMP2.5d+CL2d	1.13	BMP2.5d+CL2d	1.09	BMP2.5d+CL2d	0.742	BMP2.5d+CL2d	0.895	BMP2.5d+CL2d	1.11	BMP2.5d+CL2d	0.924	BMP2.5d+CL2d	1.1	BMP2.5d+CL2d	1.22
							BMP2.5d+CL2d	0.905	BMP2.5d+CL2d	0.749	BMP2.5d+CL2d	1.18	BMP2.5d+CL2d	1.06	BMP2.5d+CL2d	0.932	BMP2.5d+CL2d	0.888	BMP2.5d+CL2d	1.17	BMP2.5d+CL2d	0.98	BMP2.5d+CL2d	1.02	BMP2.5d+CL2d	0.975	BMP2.5d+CL2d	1.32
							BMP2.5d+CL2d+Dox	3.02	BMP2.5d+CL2d+Dox	3.58	BMP2.5d+CL2d+Dox	1.81	BMP2.5d+CL2d+Dox	1.9	BMP2.5d+CL2d+Dox	0.73	BMP2.5d+CL2d+Dox	0.861	BMP2.5d+CL2d+Dox	0.686	BMP2.5d+CL2d+Dox	1.37	BMP2.5d+CL2d+Dox	0.993	BMP2.5d+CL2d+Dox	1.7	BMP2.5d+CL2d+Dox	1.27
							BMP2.5d+CL2d+Dox	3.84	BMP2.5d+CL2d+Dox	4.61	BMP2.5d+CL2d+Dox	1.22	BMP2.5d+CL2d+Dox	1.32	BMP2.5d+CL2d+Dox	0.826	BMP2.5d+CL2d+Dox	0.993	BMP2.5d+CL2d+Dox	0.329	BMP2.5d+CL2d+Dox	1.29	BMP2.5d+CL2d+Dox	1.11	BMP2.5d+CL2d+Dox	1.99	BMP2.5d+CL2d+Dox	0.532
							BMP2.5d+CL2d+Dox	2.81	BMP2.5d+CL2d+Dox	3.33	BMP2.5d+CL2d+Dox	1.57	BMP2.5d+CL2d+Dox	1.51	BMP2.5d+CL2d+Dox	0.608	BMP2.5d+CL2d+Dox	0.885	BMP2.5d+CL2d+Dox	0.137	BMP2.5d+CL2d+Dox	0.925	BMP2.5d+CL2d+Dox	0.93	BMP2.5d+CL2d+Dox	1.43	BMP2.5d+CL2d+Dox	1
							BMP2.5d+CL2d+Dox	2.9	BMP2.5d+CL2d+Dox	3.35	BMP2.5d+CL2d+Dox	1.33	BMP2.5d+CL2d+Dox	1.48	BMP2.5d+CL2d+Dox	0.76	BMP2.5d+CL2d+Dox	0.697	BMP2.5d+CL2d+Dox	0.446	BMP2.5d+CL2d+Dox	1.05	BMP2.5d+CL2d+Dox	0.697	BMP2.5d+CL2d+Dox	1.31	BMP2.5d+CL2d+Dox	1.08
